# Supplementary material for: Locomotor Activity and Body Temperature Patterns over a Temperature Gradient in the Highveld Mole-Rat (Cryptomys hottentotus pretoriae)
Source: PLoS One. 2017 Jan 10;12(1):e0169644. doi: 10.1371/journal.pone.0169644 (PMC5224861; doi:10.1371/journal.pone.0169644)
Supplement: S3 Fig — Complete actograms for the duration of the experimental procedure are presented for all animals. The black and white bars on top of the actograms shows the dark and light phases during the LD cycles, during DD cycles no light is present. The number of days are on the Y-axis. (ZIP) [file pone.0169644.s003.zip]

Archive with 16 entries (15 files):
- Supplementary material/
- Supplementary material/S3 DR1 activity and Tb.tif
- Supplementary material/S3 DR2 act & Tb.tif
- Supplementary material/S3 DR3 activity and Tb.tif
- Supplementary material/S3 DR4 activity and Tb.tif
- Supplementary material/S3 DR5 activity and Tb.tif
- Supplementary material/S3 DR6 activity and Tb.tif
- Supplementary material/S3 DR7 activity and Tb.tif
- Supplementary material/S3 DR8 activity and Tb.tif
- Supplementary material/S3 DR9 act & Tb.tif
- Supplementary material/S3 GC1 activity and Tb.tif
- Supplementary material/S3 GC2 act & Tb.tif
- Supplementary material/S3 GC3 activity and Tb.tif
- Supplementary material/S3 GC4 activity and Tb.tif
- Supplementary material/S3 GC5 activity and Tb_.tif
- Supplementary material/S3 GC7 activity and Tb.tif
